# Supplementary material for: Systematic Review and Meta-Analysis of the Impact of Carer Stress on Subsequent Institutionalisation of Community-Dwelling Older People
Source: PLoS One. 2015 Jun 2;10(6):e0128213. doi: 10.1371/journal.pone.0128213 (PMC4452721; doi:10.1371/journal.pone.0128213)
Supplement: S1 Dataset — (XLS) [file pone.0128213.s006.xls]

## Sheet: Sheet1
Author	Year	followupmonths	Outcomes	Years	Adjusted	Dementiavsnondementia	Design	followup	Country	samplesize	studysize	Quality	Preliminaries	Intro	AL	Sampling	Datacollection	Ethicalmatters	Results	Discussion	Quality_score	Quality_Percent	Quality_Percent2	lQuality_Percent2	n_stressed	n_not_stressed	n_stressed_sup	n_not_stressed_sup	n_stress_admitted_inst	n_not_stressed_admitted_inst	n_admitted_inst	n_notadmitted_inst	n_stress_admitted_ae	n_not_stressed_admitted_ae	n_admitted_ae	n_notadmitted_ae	meanstressed_admitted	mean_stressed_not_admitted	sdstressed_admitted	sdctrl_not_admitted	OR	HR	SE	ci95lo	ci95hi	p_value	t_value	eff	SEeff
Bakker et al	2013	24	LTC	2010+	Adjusted	Dementia	Cohort	Over a year	the Netherlands	328	Large	Group 4: CCAT 68%+	4	4	3	2	4	4	4	4	29	72.5	73	4.29046			119	209			119	209										1.011		0.975	1.048	0.559		0.0060315	0.0101548
Banerjee et al	2003	12	LTC	2000s	Adjusted	Dementia	Cohort	A year or less	UK	69	Small	Group 1: CCAT <50%	3	2	2	1	1	0	2	1	12	30	30	3.4012			29	40			29	40									1.02			0.96	1.08	0.542		0.0109178	0.0165656
Bannister et al	1998	12	LTC	1990s	Unadjusted	Dementia	Cohort	A year or less	UK	116	Medium	Group 1: CCAT <50%	3	4	3	1	2	1	2	3	19	47.5	48	3.8712			25	91	5	26	25	91									0.6			0.2	1.8			-0.208194	0.225807
Bond et al	2002	24	LTC	2000s	Unadjusted	Dementia	Cohort	Over a year	Australia	158	Medium	Group 2: CCAT 50-57%	4	4	3	1	4	1	2	1	20	50	50	3.91202			98	60			98	60					11.2	8.8	6.4	6.2						0.05		0.37944	0.163923
Brodaty et al	1993	60	LTC	1990s	Adjusted	Dementia	Intervnetion or RCT	Over a year	Australia	91	Small	Group 1: CCAT <50%	3	4	3	1	1	0	2	2	16	40	40	3.68888			69	22			69	22											0.0204			0.49		0.169016	0.244841
Brown et al	1990	12	LTC	1990s	Unadjusted	Non-dementia	Cohort	A year or less	United States	109	Small	Group 2: CCAT 50-57%	4	4	4	1	4	1	3	1	22	55	55	4.00733			27	82			27	82														0.009		0.579571	0.221883
Camden et al	2011	12	LTC	2010+	Adjusted	Dementia	Cohort	A year or less	UK	111	Medium	Group 4: CCAT 68%+	4	4	4	4	4	5	4	4	33	82.5	83	4.41884			23	88			23	88										1.023	0.02	0.69	1.51	0.255		0.0125369	0.11015
Chuang et al	2005	1	Acute	2000s	Unadjusted	Non-dementia	Cohort	A year or less	Taiwan	489	Large	Group 4: CCAT 68%+	4	4	4	4	5	5	4	4	34	85	85	4.44265	149	340							47	102	119	370												0.0333584	0.0982476
Cohen et al	1993	18	LTC	1990s	Unadjusted	Dementia	Cohort	Over a year	Canada	156	Medium	Group 2: CCAT 50-57%	3	4	4	2	1	0	3	3	20	50	50	3.91202			100	56			100	56					42.92	37.02	15.25	14.32								0.395323	0.166905
Cohen-Mansfield and Wirtz	2007	36	LTC	2000s	Unadjusted	Non-dementia	Cohort	Over a year	United States	199	Medium	Group 3: CCAT 58-67%	4	2	4	1	4	3	4	4	26	65	65	4.17439			119	80			119	80										1.91		1.29	2.82	0.001		0.356767	0.109998
Colerick and George	1986	12	LTC	1980s	Unadjusted	Dementia	Cohort	A year or less	United States	209	Medium	Group 1: CCAT <50%	4	3	3	1	1	0	3	3	18	45	45	3.80666			63	146			63	146					9.71	8.75	0.110241	0.110241	0.98					0.049		0.298501	0.150739
Deimling et al	1985	6	LTC	1980s	Unadjusted	Non-dementia	Cohort	A year or less	United States	64	Small	Group 1: CCAT <50%	4	4	1	1	2	0	2	3	17	42.5	43	3.7612			26	38			26	38					8.38	6.61	0.110241	0.110241						0.051		0.506495	0.254514
Drame et al	2013	6	LTC	2010+	Unadjusted	Non-dementia	Cohort	A year or less	France	1047	Large	Group 4: CCAT 68%+	5	5	5	4	5	4	5	5	38	95	95	4.55388			184	863			184	863										2.61		1.67	4.06	0.0009		0.26959	0.0812006
Fisher L, Lieberman MA	1999	24	LTC	1990s	Unadjusted	Dementia	Cohort	Over a year	United States	164	Medium	Group 2: CCAT 50-57%	3	4	4	1	3	0	3	2	20	50	50	3.91202			79	85			79	85					22.71	22.05	5.21	5.6						0.43	0.78	0.121867	0.156278
Gaugler et al	2005	36	LTC	2000s	Unadjusted	Dementia	Cohort	Over a year	United States	5831	Large	Group 3: CCAT 58-67%	4	4	4	2	2	0	4	4	24	60	60	4.09434			2557	3274			2557	3274					13.2	12.02	6.36	6.34	1.02			1.01	1.03			0.185863	0.0263917
Haupt M, Kurz A.	1993	12	LTC	1990s	Unadjusted	Dementia	Cohort	A year or less	UK	66	Small	Group 1: CCAT <50%	3	4	2	2	0	0	3	2	16	40	40	3.68888			22	44			22	44					3.3	2.8	0.9	1							3.12	0.516355	0.261116
Hebert et al	2001	60	Both LTC and Acute	2000s	Adjusted	Dementia	Cohort	Over a year	Canada	293	Large	Group 3: CCAT 58-67%	5	4	4	2	2	0	4	4	25	62.5	63	4.14313			166	127			166	127										1.77		1.28	2.44			0.314798	0.0907355
Kodama et al	2009	24	LTC	2000s	Unadjusted	Non-dementia	Cohort	Over a year	Japan	465	Large	Group 2: CCAT 50-57%	3	4	3	2	4	0	3	1	20	50	50	3.91202			54	411			54	411					5.8	5.4	3.6	3.4								0.11684	0.144747
Kramer	2000	12	LTC	2000s	Unadjusted	Dementia	Cohort	A year or less	United States	57	Small	Group 1: CCAT <50%	3	4	2	2	2	0	3	3	19	47.5	48	3.8712			14	43			14	43					25	18.98	0.110241	0.110241						0.051	-2.23	0.613897	0.307708
Kuzuya et al	2011	36	Acute	2010+	Unadjusted	Non-dementia	Cohort	Over a year	Japan	935	Large	Group 3: CCAT 58-67%	4	4	4	1	3	1	4	4	25	62.5	63	4.14313	530	537	455	480					246	209	455	480	30.46	27.26	16.9	17.12								0.188088	0.0654304
Lieberman MA, Kramer JH	1991	12	LTC	1990s	Unadjusted	Dementia	Cohort	A year or less	United States	321	Large	Group 1: CCAT <50%	4	3	3	2	0	0	2	3	17	42.5	43	3.7612			72	249			72	249					1.9	1.4	1.4	1.2						0	2.9	0.400869	0.133809
Molloy et al	1999	36	LTC	1990s	Unadjusted	Dementia	Cohort	Over a year	Canada	30	Small	Group 3: CCAT 58-67%	4	4	4	1	3	0	4	4	24	60	60	4.09434			10	20			10	20									1.02					0.625		0.189302	0.387298
Nygaard HA	1991	12	LTC	1990s	Unadjusted	Dementia	Cohort	A year or less	United States	46	Small	Group 2: CCAT 50-57%	4	4	4	2	1	0	3	2	20	50	50	3.91202			32	14			32	14					7	6								0.7		0.12347	0.320435
Ohwaki et al	2009	12	Both LTC and Acute	2000s	Unadjusted	Non-dementia	Cohort	A year or less	Japan	244	Medium	Group 3: CCAT 58-67%	4	4	4	1	1	3	3	3	23	57.5	58	4.06044			44	200			44	200														0.91		0.0188226	0.166515
Oura et al	2006	60	LTC	2000s	Adjusted	Non-dementia	Cohort	Over a year	Japan	113	Medium	Group 1: CCAT <50%	2	2	3	1	2	1	2	1	14	35	35	3.55535			16	97			16	97										1.32		0.49	3.56	0.049		0.153066	0.278915
Philp et al	1997	24	Both LTC and Acute	1990s	Unadjusted	Dementia	Cohort	Over a year	UK	103	Small	Group 1: CCAT <50%	4	2	1	1	3	1	4	3	19	47.5	48	3.8712			40	63	24	25	49	54														0.02		0.414945	0.202171
Pot et al	2001	12	LTC	2000s	Unadjusted	Dementia	Cohort	A year or less	the Netherlands	138	Medium	Group 3: CCAT 58-67%	4	4	5	2	4	1	4	2	26	65	65	4.17439			46	92			46	92					5.52	4.53	0.110241	0.110241						0.049	-2.24	0.3587	0.180579
Pruchno et al	1990	12	LTC	1990s	Unadjusted	Dementia	Cohort	A year or less	United States	220	Medium	Group 1: CCAT <50%	4	3	2	0	1	1	3	3	17	42.5	43	3.7612			68	152			68	152					35.82	32.75	0.110241	0.110241						0.009	2.86	0.384529	0.145893
Rongve et al	2013	72	LTC	2010+	Unadjusted	Dementia	Cohort	Over a year	Norway	165	Medium	Group 4: CCAT 68%+	5	4	4	2	3	5	4	5	32	80	80	4.38203			106	59			106	59					16.3	14.7	10.9	9.7		1.03		1.01	1.05	0.015		0.152544	0.162429
Schulz et al	2004	18	LTC	2000s	Adjusted	Dementia	Intervnetion or RCT	Over a year	United States	1177	Large	Group 3: CCAT 58-67%	4	4	4	2	2	3	3	3	25	62.5	63	4.14313			180	997			180	997										1.02		1.01	1.03	0.0009		0.0109178	0.00275784
Schwarz KA, Elman CS	2003	3	Acute	2000s	Unadjusted	Non-dementia	Cohort	A year or less	United States	128	Medium	Group 3: CCAT 58-67%	4	2	4	3	3	2	3	3	24	60	60	4.09434			57	71							57	71	16.18	16.75	8.3	9.2						0.55		-0.0646892	0.177844
Shugarman et al	2002	3	Acute	2000s	Unadjusted	Non-dementia	Cohort	A year or less	United States	527	Large	Group 3: CCAT 58-67%	4	4	4	3	2	0	3	4	24	60	60	4.09434	106	421							16	68	84	443					0.58			0.31	1.1			-0.0293775	0.10867
Soto et al	2006	12	LTC	2000s	Adjusted	Dementia	Cohort	A year or less	France	455	Large	Group 3: CCAT 58-67%	4	3	4	2	2	2	3	3	23	57.5	58	4.06044			50	405			50	405									1.21			0.46	3.16	0.693		0.105095	0.271037
Spillman BC, Long SK	2009	24	LTC	2000s	Unadjusted	Non-dementia	Cohort	Over a year	United States	1006	Large	Group 1: CCAT <50%	4	4	3	1	0	0	3	4	19	47.5	48	3.8712	191	815			33	98	131	875																0.142507	0.0803903
Spruytte et al	2001	9	LTC	2000s	Unadjusted	Dementia	Cohort	A year or less	Belgium	109	Small	Group 4: CCAT 68%+	4	4	4	2	3	2	4	4	27	67.5	68	4.21951			21	88			21	88					39.6	43.1	13.4	9.1						0.51		-0.348446	0.242864
Stevens et al	2004	24	LTC	2000s	Unadjusted	Dementia	Cohort	Over a year	United States	215	Medium	Group 3: CCAT 58-67%	4	4	4	2	2	1	4	3	24	60	60	4.09434			59	156			59	156										1.544				0.033		0.325863	0.152838
Strain et al	2003	60	LTC	2000s	Unadjusted	Dementia	Cohort	Over a year	Canada	123	Medium	Group 3: CCAT 58-67%	4	4	4	5	2	1	3	3	26	65	65	4.17439			42	81			42	81									1.03			0.96	1.1			0.0162966	0.0191463
Thorpe et al	2010	12	Acute	2010+	Unadjusted	Dementia	Cohort	A year or less	United States	1186	Large	Group 4: CCAT 68%+	3	4	5	4	3	0	3	5	27	67.5	68	4.21951			356	830							356	830					1.01			0.98	1.04			0.0054859	0.00835761
Voisin et al	2010	24	Acute	2010+	Unadjusted	Dementia	Cohort	Over a year	France	686	Large	Group 3: CCAT 58-67%	4	4	4	2	2	1	3	3	23	57.5	58	4.06044			202	484							202	484					1.016			1.008	1.025	0.0002		0.00875144	0.00235221
Washio et al	2002	6	LTC	2000s	Unadjusted	Non-dementia	Cohort	A year or less	Japan	48	Small	Group 2: CCAT 50-57%	4	3	3	3	2	0	3	2	20	50	50	3.91202	22	26			4	3	7	41																0.186153	0.289683
Whitlatch et al	1999	24	LTC	1990s	Unadjusted	Dementia	Cohort	Over a year	United States	926	Large	Group 2: CCAT 50-57%	4	4	3	2	2	0	3	4	22	55	55	4.00733			284	642			284	642					19.2	18	0.110241	0.110241						0.009	6.92	0.186544	0.0712654
Young et al	1998	18	LTC	1990s	Unadjusted	Dementia	Cohort	Over a year	United States	426	Large	Group 2: CCAT 50-57%	4	4	4	1	1	0	3	3	20	50	50	3.91202			165	261			165	261					21.7	18.8	0.110241	0.110241						0.009		0.260995	0.0994586
Zarit SH, Todd PA, Zarit JM	1986	24	LTC	1980s	Unadjusted	Dementia	Cohort	Over a year	United States	43	Small	Group 1: CCAT <50%	4	4	3	1	1	0	3	3	19	47.5	48	3.8712			11	32			11	32					43.54	33.59	0.110241	0.110241						0.049	2.28	0.709113	0.349513
Gruneir et al	2013	12	Acute	2010+	Unadjusted	Non-dementia	Cohort	A year or less	Canada	71303	Large	Group 4: CCAT 68%+	5	5	4	4	4	5	4	4	35	87.5	88	4.47734	8720	62583			3628	22752																		0.106835	0.0114306
Baumgarten et al	1994	12	LTC	1990s	Unadjusted	Dementia	Cohort	A year or less	Canada	86	Small	Group 2: CCAT 50-57%	4	4	3	2	1	2	3	2	21	52.5	53	3.97029	33	53	30	56	13	17	30	56					15.8	15.5	0.110241	0.110241								0.268453	0.226253
Droes et al	2006	18	LTC	2000s	Unadjusted	Dementia	Intervnetion or RCT	Over a year	Netherlands	18	Small	Group 2: CCAT 50-57%	4	4	4	1	2	0	3	2	20	50	50	3.91202			5	13			5	13					34.6	29	17.97	17.9								0.312543	0.526235
Mittelman et al	2006	132	LTC	2000s	Adjusted	Dementia	Intervnetion or RCT	Over a year	United States	406	Large	Group 2: CCAT 50-57%	4	3	4	1	2	1	3	3	21	52.5	53	3.97029			210	196			210	196										1.009		0.996	1.021	0.1759		0.00493976	0.00348667
Nobili et al	2004	12	LTC	2000s	Unadjusted	Dementia	Intervnetion or RCT	A year or less	Italy	55	Small	Group 3: CCAT 58-67%	4	3	4	3	3	2	4	3	26	65	65	4.17439			8	47			8	47					36	26	8	11						0.03		0.938764	0.382461
Spijker et al	2011	12	LTC	2010+	Adjusted	Dementia	Intervnetion or RCT	A year or less	Netherlands	262	Medium	Group 4: CCAT 68%+	4	4	5	5	2	3	5	4	32	80	80	4.38203			90	172			90	172										1.05		1.01	1.09	0.01		0.0268994	0.010721
Joling KJ, et al.	2012	18	LTC	2010+	Unadjusted	Dementia	Intervnetion or RCT	Over a year	The Netherlands	95	Small	Group 4: CCAT 68%+	4	4	5	4	3	3	4	4	31	77.5	78	4.35671			18	77			18	77					14.7	12.0543	7.6	9.3								0.293534	0.261806
Phung KTT, et al.	2013	36	LTC	2010+	Unadjusted	Dementia	Intervnetion or RCT	Over a year	Denmark	167	Medium	Group 4: CCAT 68%+	4	5	5	2	3	4	5	4	32	80	80	4.38203			48	119			48	119					4.38	4.84	5.3	4.9								-0.0916848	0.170987
Wai Tong C, Lee IM.	2011	18	Both LTC and Acute	2010+	Unadjusted	Dementia	Intervnetion or RCT	Over a year	China	38	Small	Group 4: CCAT 68%+	4	5	5	5	4	5	4	5	37	92.5	93	4.5326	25	13			18	9	27	18																0.0605578	0.34194
Wang L-Q, Chien W-T.	2011	7	Both LTC and Acute	2010+	Unadjusted	Dementia	Intervnetion or RCT	A year or less	China	40	Small	Group 4: CCAT 68%+	4	4	5	5	3	3	4	4	32	80	80	4.38203	20	19			13	8	21	19																0.471438	0.320362
Kurz A, et al	2010	15	LTC	2010+	Unadjusted	Dementia	Intervnetion or RCT	Over a year	Austria, Switzerland and Germany	106	Small	Group 4: CCAT 68%+	4	5	4	4	3	2	3	4	29	73	73	4.29046			12	94			12	94					11	11.15	9.24	8.87								-0.0168353	0.306548
[truncated: 3 more columns]
